# Supplementary material for: Base-resolution prediction of transcription factor binding signals by a deep learning framework
Source: PLoS Comput Biol. 2022 Mar 9;18(3):e1009941. doi: 10.1371/journal.pcbi.1009941 (PMC8982852; doi:10.1371/journal.pcbi.1009941)
Supplement: S1 Table — (A) The accession list of ChIP-seq datasets from GM12878, K562, and HeLa-S3 cell lines. (B) The accession list of ATAC-seq datasets for A549, GM12878, K562, IMR90, HepG2, and MCF7 cell lines. (XLSX) [file pcbi.1009941.s017.xlsx]

## Sheet: S1A_Table
The accession list of ChIP-seq datasets from GM12878, K562, and HeLa-S3 cell lines.
GM12878	Experiments	URL	Signal p-value	IDR thresholded peaks
ARID3A	ENCSR778UBR	https://www.encodeproject.org/experiments/ENCSR778UBR	ENCFF503CWF	ENCFF531CLQ
BACH1	ENCSR636MKU	https://www.encodeproject.org/experiments/ENCSR636MKU	ENCFF859VLX	ENCFF631RZH
BATF	ENCSR000BGT	https://www.encodeproject.org/experiments/ENCSR000BGT	ENCFF716MIY	ENCFF728KFD
BCL11A	ENCSR000BHA	https://www.encodeproject.org/experiments/ENCSR000BHA	ENCFF197TWD	ENCFF824QXX
BHLHE40	ENCSR987MTA	https://www.encodeproject.org/experiments/ENCSR987MTA	ENCFF673GWX	ENCFF445XYV
CEBPB	ENCSR000BRX	https://www.encodeproject.org/experiments/ENCSR000BRX	ENCFF836LCO	ENCFF955YFB
CTCF	ENCSR000AKB	https://www.encodeproject.org/experiments/ENCSR000AKB	ENCFF803OXW	ENCFF797SDL
CUX1	ENCSR000DYR	https://www.encodeproject.org/experiments/ENCSR000DYR	ENCFF833GJC	ENCFF451AII
E2F4	ENCSR000DYY	https://www.encodeproject.org/experiments/ENCSR000DYY	ENCFF337MYH	ENCFF744QAC
EBF1	ENCSR000BGU	https://www.encodeproject.org/experiments/ENCSR000BGU	ENCFF810XRY	ENCFF895MHN
ELK1	ENCSR000DZB	https://www.encodeproject.org/experiments/ENCSR000DZB	ENCFF385JTY	ENCFF164MPE
ETV6	ENCSR626VUC	https://www.encodeproject.org/experiments/ENCSR626VUC	ENCFF203NIA	ENCFF151UJT
JUND	ENCSR000DYS	https://www.encodeproject.org/experiments/ENCSR000DYS	ENCFF948QYK	ENCFF134BQO
MEF2A	ENCSR000BKB	https://www.encodeproject.org/experiments/ENCSR000BKB	ENCFF497DHP	ENCFF826GQU
MXI1	ENCSR000DZI	https://www.encodeproject.org/experiments/ENCSR000DZI	ENCFF568SNH	ENCFF376AEL
NFYB	ENCSR000DNM	https://www.encodeproject.org/experiments/ENCSR000DNM	ENCFF225JEM	ENCFF156MUM
NR2C1	ENCSR784VIQ	https://www.encodeproject.org/experiments/ENCSR784VIQ	ENCFF986VHR	ENCFF626EEU
PBX3	ENCSR000BGR	https://www.encodeproject.org/experiments/ENCSR000BGR	ENCFF480ZQT	ENCFF402DQD
SRF	ENCSR000BMI	https://www.encodeproject.org/experiments/ENCSR000BMI	ENCFF042HPQ	ENCFF114CWH
USF1	ENCSR000BGI	https://www.encodeproject.org/experiments/ENCSR000BGI	ENCFF902UDF	ENCFF879TPT
ZEB1	ENCSR000BND	https://www.encodeproject.org/experiments/ENCSR000BND	ENCFF553ZPL	ENCFF703XCL
K562	Experiments	URL	Signal p-value	IDR thresholded peaks
ARNT	ENCSR155KHM	https://www.encodeproject.org/experiments/ENCSR155KHM/	ENCFF430XHC	ENCFF728ITJ
CBFB	ENCSR116NDV	https://www.encodeproject.org/experiments/ENCSR116NDV/	ENCFF829AHU	ENCFF802NHC
CREB1	ENCSR000BSO	https://www.encodeproject.org/experiments/ENCSR000BSO/	ENCFF014CIM	ENCFF193LLN
ETS1	ENCSR000BKQ	https://www.encodeproject.org/experiments/ENCSR000BKQ/	ENCFF490BCW	ENCFF159OUK
FOSL1	ENCSR000BMV	https://www.encodeproject.org/experiments/ENCSR000BMV/	ENCFF970NEI	ENCFF004HXL
GATA2	ENCSR257RKC	https://www.encodeproject.org/experiments/ENCSR257RKC/	ENCFF343XFN	ENCFF772OKO
JUN	ENCSR000EFS	https://www.encodeproject.org/experiments/ENCSR000EFS/	ENCFF756UVW	ENCFF190CGV
JUNB	ENCSR525VAT	https://www.encodeproject.org/experiments/ENCSR525VAT/	ENCFF114SLT	ENCFF510IDP
JUND	ENCSR000EGN	https://www.encodeproject.org/experiments/ENCSR000EGN/	ENCFF253NTK	ENCFF306SZL
KLF16	ENCSR397DQC	https://www.encodeproject.org/experiments/ENCSR397DQC/	ENCFF374RSO	ENCFF585OJO
MXI1	ENCSR000EGZ	https://www.encodeproject.org/experiments/ENCSR000EGZ/	ENCFF845HTM	ENCFF068IGH
MYC	ENCSR744JJU	https://www.encodeproject.org/experiments/ENCSR744JJU/	ENCFF670SRV	ENCFF114VAI
NEUROD1	ENCSR986CDX	https://www.encodeproject.org/experiments/ENCSR986CDX/	ENCFF112BYB	ENCFF625QHR
NFYA	ENCSR000EGR	https://www.encodeproject.org/experiments/ENCSR000EGR/	ENCFF643SJZ	ENCFF908HSL
NR2C1	ENCSR742IDN	https://www.encodeproject.org/experiments/ENCSR742IDN/	ENCFF525KET	ENCFF469ZBB
NR2F6	ENCSR128KLX	https://www.encodeproject.org/experiments/ENCSR128KLX/	ENCFF918KYJ	ENCFF647RGI
TCF7	ENCSR863KUB	https://www.encodeproject.org/experiments/ENCSR863KUB/	ENCFF986NMS	ENCFF736XUU
YY1	ENCSR000BMH	https://www.encodeproject.org/experiments/ENCSR000BMH/	ENCFF927TDC	ENCFF398UQZ
ZBTB33	ENCSR876GXA	https://www.encodeproject.org/experiments/ENCSR876GXA/	ENCFF288PSZ	ENCFF917RIN
ZNF740	ENCSR532EMP	https://www.encodeproject.org/experiments/ENCSR532EMP/	ENCFF600BUX	ENCFF004YCK
HeLa-S3	Experiments	URL	Signal p-value	IDR thresholded peaks
CTCF	ENCSR000DUB	https://www.encodeproject.org/experiments/ENCSR000DUB/	ENCFF959LLF	ENCFF030QAM
E2F1	ENCSR000EVM	https://www.encodeproject.org/experiments/ENCSR000EVM/	ENCFF955LBT	ENCFF872RSG
E2F6	ENCSR000EVK	https://www.encodeproject.org/experiments/ENCSR000EVK/	ENCFF573ZIC	ENCFF160MCO
ELK1	ENCSR000ECI	https://www.encodeproject.org/experiments/ENCSR000ECI/	ENCFF647ESC	ENCFF279OML
ELK4	ENCSR000EVI	https://www.encodeproject.org/experiments/ENCSR000EVI/	ENCFF632TTT	ENCFF582BHA
JUND	ENCSR000EDH	https://www.encodeproject.org/experiments/ENCSR000EDH/	ENCFF756JBL	ENCFF995QMN
MAFF	ENCSR140DSL	https://www.encodeproject.org/experiments/ENCSR140DSL/	ENCFF320OIL	ENCFF280WZN
MAX	ENCSR000ECN	https://www.encodeproject.org/experiments/ENCSR000ECN/	ENCFF323ASO	ENCFF666XCS
MAZ	ENCSR000ECL	https://www.encodeproject.org/experiments/ENCSR000ECL/	ENCFF036NCL	ENCFF424JHD
REST	ENCSR000BMN	https://www.encodeproject.org/experiments/ENCSR000BMN/	ENCFF103IAQ	ENCFF096JDA
RFX5	ENCSR000ECX	https://www.encodeproject.org/experiments/ENCSR000ECX/	ENCFF482YCH	ENCFF438ZEN
TBP	ENCSR000EDD	https://www.encodeproject.org/experiments/ENCSR000EDD/	ENCFF936GLP	ENCFF363NQY

## Sheet: S1B Table
The accession list of ATAC-seq datasets for A549, GM12878, K562, IMR90, HepG2, and MCF7 cell lines.
ATAC	Experiments	URL	Signal p-value	IDR thresholded peaks
A549	ENCSR032RGS	https://www.encodeproject.org/experiments/ENCSR032RGS	ENCFF399KCR	ENCFF674RFR
GM12878	ENCSR095QNB	https://www.encodeproject.org/experiments/ENCSR095QNB	ENCFF180ZAY	ENCFF945SYZ
K562	ENCSR483RKN	https://www.encodeproject.org/experiments/ENCSR483RKN	ENCFF600FDOO	ENCFF925CYR
IMR90	ENCSR200OML	https://www.encodeproject.org/experiments/ENCSR200OML	ENCFF770EAV	ENCFF114GDS
HepG2	ENCSR042AWH	https://www.encodeproject.org/experiments/ENCSR042AWH	ENCFF285FQS	ENCFF438JMM
MCF7	ENCSR422SUG	https://www.encodeproject.org/experiments/ENCSR422SUG	ENCFF976UNK	ENCFF882OVP
