# Supplementary material for: Base-resolution prediction of transcription factor binding signals by a deep learning framework
Source: PLoS Comput Biol. 2022 Mar 9;18(3):e1009941. doi: 10.1371/journal.pcbi.1009941 (PMC8982852; doi:10.1371/journal.pcbi.1009941)
Supplement: S2 Table — (XLSX) [file pcbi.1009941.s018.xlsx]

## Sheet: S2_Table
The SNP list of Autoimmune, Myeloma, and CLL diseases.
Autoimmune
Chromosome	Position	Name	Ref	Allele	Causality
chr6	137959235	rs6933404	T	C	0
chr6	137964697	rs62432712	A	G	0
chr6	137973068	rs2327832	A	G	0
chr6	137973832	rs928722	C	T	0
chr6	138002175	rs6927172	C	A	1
chr6	138005515	rs17264332	A	G	0
chr6	138003822	rs11757201	G	C	0
Myeloma
Chromosome	Position	Name	Ref	Allele	Causality
chr7	21927082	rs7785157	G	C	0
chr7	21928079	rs57104699	C	A	0
chr7	21929452	rs6948632	T	G	0
chr7	21936698	rs75341503	A	C	0
chr7	21938240	rs4487645	C	A	1
chr7	21939032	rs56333627	C	A	0
chr7	21939089	rs55714084	C	A	0
chr7	21940358	rs10659842	A	A	0
chr7	21940960	rs7971	A	G	0
chr7	21944607	rs56249828	T	C	0
CLL
Chromosome	Position	Name	Ref	Allele	Causality
chr15	40385484	rs201098886	T	T	0
chr15	40387728	rs11637595	C	T	0
chr15	40387971	rs11637681	A	G	0
chr15	40388492	rs11634257	T	A	0
chr15	40391965	rs35603048	C	A	0
chr15	40395604	rs11631335	A	G	0
chr15	40396001	rs34231574	C	T	0
chr15	40397094	rs12148376	G	A	0
chr15	40397191	rs34245505	C	G	0
chr15	40397421	rs62018159	G	A	0
chr15	40397936	rs539846	G	C	1
chr15	40398754	rs484943	T	C	0
chr15	40400195	rs35477346	T	C	0
chr15	40403657	rs8024033	C	G	0
chr15	40404898	rs62019961	G	T	0
chr15	40405150	rs580781	G	A	0
chr15	40407191	rs1471584	A	C	0
chr15	40407824	rs537455	A	C	0
chr15	40409985	rs8038982	G	A	0
chr15	40411884	rs8033229	T	A	0
chr15	40414116	rs8023845	G	T	0
chr15	40415932	rs9635304	C	T	0
chr15	40418598	rs8031450	G	A	0
chr15	40420433	rs534304	G	T	0
chr15	40420928	rs673328	T	A	0
chr15	40421006	rs548686	G	A	0
chr15	40437924	rs4924423	G	C	0
