# Supplementary material for: Base-resolution prediction of transcription factor binding signals by a deep learning framework
Source: PLoS Comput Biol. 2022 Mar 9;18(3):e1009941. doi: 10.1371/journal.pcbi.1009941 (PMC8982852; doi:10.1371/journal.pcbi.1009941)
Supplement: S3 Table — (XLSX) [file pcbi.1009941.s019.xlsx]

## Sheet: S3_Table
The motif visualization of three examples (BATF, CTCF, and NFYB).
	BATF	CTCF	NFYB
MEME
STREME
DeepCNN
DanQ
BPNet
FCNA
FCNsignal
FCNA*
